# Supplementary material for: Uncovering Cryptic Parasitoid Diversity in Horismenus (Chalcidoidea, Eulophidae)
Source: PLoS One. 2015 Sep 9;10(9):e0136063. doi: 10.1371/journal.pone.0136063 (PMC4564207; doi:10.1371/journal.pone.0136063)
Supplement: S1 Data — The excell data includes the identity (species and sex), date of collection and origin (population and bean species) of taxa as well as number of individuals used for all analyses. (XLSX) [file pone.0136063.s001.xlsx]

## Sheet: Sampling.csv
NEW NAME	SAMPLE	Butch group	elisa plate	population	bean species	bean color	collection date	emergence date	sex	species	notes	New_names_tree	Species
B003	A11	1	215(A1)	DMSP	vulgaris		2007-01-24	2007-02-02	f	butcheri		H. butcheri B003	HB3
B005	A23	1		DMSP	vulgaris		2007-01-24	2007-02-19	f	butcheri		H. butcheri B005	HB3
B009	A38	1		TEMSb	vulgaris		2007-01-11	2007-02-14	f	butcheri		H. butcheri B009	HB3
B010	A40	1		TZINP	vulgaris		2007-01-26	2007-02-14	f	butcheri		H. butcheri B010	HB3
B011	D82	1		MALS2	vulgaris		2007-01-14	2007-02-19	f	butcheri		H. butcheri B011	HB3
B013	F95	1	281(D1)	TEPA2	vulgaris		2007-02-04	2007-02-28	f	butcheri	pos?	H. butcheri B013	HB3
B020	G06	1	066(B2)	TEPWW2	cultivated vulgaris		2007-01-05	2007-01-31	m	butcheri	ish	H. butcheri B020	HB3
B026	I11	1		CVCall	vulgaris		2007-02-24	2007-02-28	f	butcheri		H. butcheri B026	HB3
B029	I03	1		CVC1Spast	vulgaris		2007-02-24	2007-03-27	f	butcheri		H. butcheri B029	HB3
B040	CAGv2	1		CAG	vulgaris		2005		m	butcheri	2	H. butcheri B040	HB3
B041	CHAv3	1		CHA	vulgaris		2006		f	butcheri	3	H. butcheri B041	HB3
B042	CMAc1	1		CMA	coccineus		2005		f	butcheri	1	H. butcheri B042	HB3
B044	CVCIc2	1		CVCI	coccineus		2006		m	butcheri	2	H. butcheri B044	HB3
B045	CVCIVv3	1		CVCIV	vulgaris		2006		f	butcheri	3	H. butcheri B045	HB3
B046	CVCcol1	1		CVCol	coccineus		2005		f	butcheri	1	H. butcheri B046	HB3
B047	CVCvol4	1		CVCol	vulgaris		2005		f	butcheri	4	H. butcheri B047	HB3
B048	CVCVIc1	1		CVCVI	coccineus		2006		f	butcheri	1	H. butcheri B048	HB3
B049	MSLIVv1	1		MSILV	vulgaris		2006		f	butcheri	1	H. butcheri B049	HB3
B050	PESc2	1		PES	coccineus		2006		f	butcheri	2	H. butcheri B050	HB3
B052	SJSc10f_contig	1		SJS	coccineus		2005		f	butcheri	10	H. butcheri B052	HB3
B055	TEPv1f	1		TEP	coccineus		2006		f	butcheri	1	H. butcheri B055	HB3
B056	TEP1c1	1		TEPI	coccineus		2006		f	butcheri	1	H. butcheri B056	HB3
B057	TEPIc6	1		TEPI	coccineus		2006		f	butcheri	6	H. butcheri B057	HB3
B062	TYNIc4	1		TYNI	coccineus		2006		f	butcheri	4	H. butcheri B062	HB3
B063	TYNIIIv1	1		TYNIII	vulgaris		2006		f	butcheri	1	H. butcheri B063	HB3
B064	CHAv2f	1		CHA	vulgaris		2006		f	butcheri	2	H. butcheri B064	HB3
B065	CHAv5f	1		CHA	vulgaris		2006		f	butcheri	5	H. butcheri B065	HB3
B067	CHAv12f	1		CHA	vulgaris		2006		f	butcheri	12	H. butcheri B067	HB3
B072	V17	1		CVCall	vulgaris	speckled	2007-12-21	2008-01-23	f	butcheri		H. butcheri B072	HB3
B076	V35	1		DMSP	vulgaris	speckled	2008-01-27	2008-02-07	f	butcheri		H. butcheri B076	HB3
B079	V46	1		PB1	coccineus	white	2008-01-05	2008-02-04	f	butcheri		H. butcheri B079	HB3
B081	V54	1		SJSA2	vulgaris	speckled	2008-02-01	2008-02-18	f	butcheri		H. butcheri B081	HB3
B082	V62	1		SJSA3	coccineus	speckled	2008-02-01	2008-02-22	m	butcheri		H. butcheri B082	HB3
B083	V67	1		SJSA5	vulgaris	speckled	2008-01-11	2008-02-04	f	butcheri		H. butcheri B083	HB3
B084	V92	1		SMG	vulgaris	speckled	2008-01-19	2008-02-18	f	butcheri		H. butcheri B084	HB3
B085	W04	1		TEJS	vulgaris	speckled	2008-01-20	2008-02-10	m	butcheri		H. butcheri B085	HB3
B087	W17	1		TEPA2	vulgaris	speckled	2008-01-06	2008-02-06	f	butcheri		H. butcheri B087	HB3
B089	W25	1		TEPWW2	coccineus	speckled	2008-01-25	2008-02-22	f	butcheri		H. butcheri B089	HB3
B090	W29	1		TEPWW2	coccineus	speckled	2008-02-23	2008-03-07	f	butcheri		H. butcheri B090	HB3
B092	W33	1		TEPWW2	vulgaris	speckled	2008-01-25	2008-02-21	m	butcheri		H. butcheri B092	HB3
B094	W40	1		TEPX	coccineus	speckled	2008-01-25	2008-02-15	f	butcheri		H. butcheri B094	HB3
B095	W44	1		TEPX	coccineus	speckled	2008-02-23	2008-03-07	f	butcheri		H. butcheri B095	HB3
B097	X02	1		TEPX	vulgaris	speckled	2008-01-25	2008-02-12	f	butcheri		H. butcheri B097	HB3
B007	A32	2	129(C3)	STMS2	vulgaris		2007-01-14	2007-02-14	m	butcheri	ish	H. butcheri B007	HB2
B008	A34	2	113(C6)	TEJS2	vulgaris		2007-01-12	2007-02-09	f	butcheri		H. butcheri B008	HB2
B012	D83	2		MALS3	vulgaris		2007-02-10	2007-02-19	f	butcheri		H. butcheri B012	HB2
B021	H72	2	196(D1)	CVC1S	coccineus		2007-01-21	2007-02-18	f	butcheri		H. butcheri B021	HB2
B022	H75	2	189(D1)	CVC1S	vulgaris		2007-01-21	2007-02-16	f	butcheri		H. butcheri B022	HB2
B023	H76	2	335(D3)	CVC1S	vulgaris		2007-02-24	2007-03-07	f	butcheri		H. butcheri B023	HB2
B024	H77	2	336(D4)	CVC1S	coccineus		2007-02-24	2007-03-22	f	butcheri		H. butcheri B024	HB2
B025	I10	2		CVCall	vulgaris		2007-02-24	2007-02-28	f	butcheri		H. butcheri B025	HB2
B027	I21	2	341(A2)	CVCall	vulgaris		2007-02-24	2007-03-07	f	butcheri		H. butcheri B027	HB2
B028	I23	2		CVCall	vulgaris		2007-01-21	2007-02-26	f	butcheri		H. butcheri B028	HB2
B034	J10	2		CVCall	vulgaris		2007-02-24	2007-03-27	f	butcheri		H. butcheri B034	HB2
B036	M2_92	2		CVCall	vulgaris	speckled	2007-12-21	2008-01-21	f	butcheri	(gaster)	H. butcheri B036	HB2
B043	CVCc2	2		CVC	coccineus		2005		f	butcheri	2	H. butcheri B043	HB2
B054	TEMIIIc9	2		TEMIII	coccineus		2006		f	butcheri	9	H. butcheri B054	HB2
B059	TEPIIIc9	2		TEPIII	coccineus		2006		f	butcheri	9	H. butcheri B059	HB2
B060	TEPIIIc10f	2		TEPIII	coccineus		2006		f	butcheri	10	H. butcheri B060	HB2
B071	I60	2		CVCall	vulgaris		2007-02-24	2007-03-12	f	butcheri		H. butcheri B071	HB2
B074	V27	2		CVCall	vulgaris	speckled	2008-02-23	2008-02-28	f	butcheri		H. butcheri B074	HB2
B078	V42	2		JAL	vulgaris	speckled	2008-01-13	2008-01-30	f	butcheri		H. butcheri B078	HB2
B080	V49	2		SJSA1	coccineus	speckled	2008-01-11	2008-02-03	f	butcheri		H. butcheri B080	HB2
B096	W47	2		TEPX	vulgaris	speckled	2008-01-06	2008-02-06	f	butcheri		H. butcheri B096	HB2
B016	G02	3	269(A1)	TEPWW2	vulgaris		2007-02-04	2007-03-01	f	butcheri		H. butcheri B016	HB1
B017	G03	3	069(D4)	TEPWW2	coccineus		2007-01-05	2007-02-04	f	butcheri		H. butcheri B017	HB1
B018	G04	3		TEPWW2	coccineus		2007-01-05	2007-02-08	f	butcheri		H. butcheri B018	HB1
B019	G05	3		TEPWW2	coccineus		2007-02-04	2007-03-05	f	butcheri		H. butcheri B019	HB1
B039	AHEv1	3		AHE	vulgaris		2006		f	butcheri	1	H. butcheri B039	HB1
B070	I08	3		CVCall	vulgaris		2007-02-24	2007-02-28	f	butcheri		H. butcheri B070	HB1
D01	A64			ATILP	lunatus		2007-01-20	2007-02-19	f	depressus		H. depressus D01	HD3
D02	A79			DMSP	vulgaris		2007-01-24	2007-02-09	f	depressus		H. depressus D02	HD3
D03	B78			VUL3	vulgaris		2007-02-24	2007-03-08	f	depressus		H. depressus D03	HD3
D04	D94			MALS3/4	vulgaris		2007-02-10	2007-03-15	f	depressus	pos?	H. depressus D04	HD3
D05	E10			MALS3/4	vulgaris		2007-02-10	2007-03-08	f	depressus		H. depressus D05	HD3
D07	E85			SJSA1&A3	vulgaris		2007-02-24	2007-03-12	f	depressus		H. depressus D07	HD3
D08	E86			SJSA1&A3	vulgaris		2007-02-24	2007-03-12	f	depressus		H. depressus D08	HD3
D09	E89			SJSA1&A3	vulgaris		2007-02-24	2007-03-27	f	depressus		H. depressus D09	HD3
D10	E90			SJSA1&A3	vulgaris		2007-02-24	2007-03-27	f	depressus		H. depressus D10	HD3
D11	F01			YAUP	vulgaris		2007-02-24	2007-03-27	f	depressus		H. depressus D11	HD3
D12	F20			SJSA2	vulgaris		2007-02-24	2007-03-27	f	depressus		H. depressus D12	HD3
D14	G66			TEPWW2	vulgaris		2007-01-05	2007-02-08	f	depressus		H. depressus D14	HD3
D15	G69		274(ESC)	TEPWW2	coccineus		2007-02-04	2007-03-07	f	depressus		H. depressus D15	HD3
D16	J51		192(ESC)	CVC1S	vulgaris		2007-01-21	2007-02-12	f	depressus		H. depressus D16	HD3
M01	C52			JBSS&JBSS2	vulgaris		2007-02-02	2007-02-22	f	missouriensis	pos	H. missouriensis M01	HM3
M02	D18		022(B6)	TLA	coccineus		2006-12-20	2007-01-15	f	missouriensis		H. missouriensis M02	HM3
M03	D38			TLA	coccineus		2006-12-20	2007-01-15	f	missouriensis		H. missouriensis M03	HM3
M05	E31			MALS2	vulgaris		2007-01-14	2007-02-09	f	missouriensis		H. missouriensis M05	HM3
M06	E32		138(A2)	MALS2	vulgaris		2007-01-14	2007-02-09	f	missouriensis		H. missouriensis M06	HM3
M07	E48		299(A1)	MALS3/4	coccineus		2007-02-10	2007-02-16	f	missouriensis	pos	H. missouriensis M07	HM3
M08	E51			MALS3/4	vulgaris		2007-02-10	2007-02-13	f	missouriensis	pos	H. missouriensis M08	HM3
M09	E53			MALS3/4	vulgaris		2007-02-10	2007-02-22	f	missouriensis		H. missouriensis M09	HM3
M10	E56			MALS3/4	vulgaris		2007-02-10	2007-02-15	m	missouriensis	pos	H. missouriensis M10	HM3
M11	E67		308(D6)	MALS3/4	coccineus		2007-02-10	2007-02-18	f	missouriensis		H. missouriensis M11	HM3
M13	F40			SJSA1&3	coccineus		2007-01-05	2007-01-31	f	missouriensis	pos	H. missouriensis M13	HM3
M14	F42			SJSA1	coccineus		2007-01-05	2007-02-08	f	missouriensis	pos?	H. missouriensis M14	HM3
M15	F43			SJSA1	coccineus		2007-01-05	2007-02-08	f	missouriensis		H. missouriensis M15	HM3
M16	F46			SJSA1	vulgaris		2007-02-24	2007-03-12	f	missouriensis		H. missouriensis M16	HM3
M17	F54			SJSA1&3	vulgaris		2007-02-24	2007-03-08	m	missouriensis	pos?	H. missouriensis M17	HM3
M18	F56			SJSA1	vulgaris		2007-02-24	2007-03-08	f	missouriensis	pos	H. missouriensis M18	HM3
M19	H31			TEPWW2	vulgaris		2007-01-05	2007-02-08	f	missouriensis	pos	H. missouriensis M19	HM3
M20	H32			TEPWW2	coccineus		2007-02-04	2007-02-26	f	missouriensis	pos	H. missouriensis M20	HM3
M21	H35			TEPWW2	vulgaris		2007-01-05	2007-02-08	f	missouriensis		H. missouriensis M21	HM3
M23	H45			TEPWW2	coccineus		2007-02-24	2007-03-12	f	missouriensis		H. missouriensis M23	HM3
M24	H46			TEPWW2	coccineus		2007-01-05	2007-02-08	f	missouriensis		H. missouriensis M24	HM3
M25	H64			TEPWW2	vulgaris		2007-01-05	2007-01-31	m	missouriensis	pos	H. missouriensis M25	HM3
M26	H69			TEPWW2	coccineus		2007-01-05	2007-02-09	m	missouriensis	pos	H. missouriensis M26	HM3
M27	L30		339(A6)	CVC1S	coccineus		2007-02-24	2007-03-10	f	missouriensis	pos	H. missouriensis M27	HM3
M28	L32			CVC1S	vulgaris		2007-02-24	2007-03-05	f	missouriensis	pos	H. missouriensis M28	HM3
M30	L34			CVC1S	vulgaris		2007-01-21	2007-02-09	f	missouriensis		H. missouriensis M30	HM3
M31	L37			CVC1Spast	vulgaris		2007-02-24	2007-03-05	m	missouriensis	pos	H. missouriensis M31	HM2
M32	L38			CVC1S	vulgaris		2007-01-21	2007-02-14	f	missouriensis		H. missouriensis M32	HM3
OB1	R91			H. cyanoviridis							gaster	H. OB1	HC
OB2	R92			H. cyanoviridis							whole insect	H. OB2	HC
OE2	X23			Arizona: Dep-like			2008		m			H. OE2	HD2
OE3	X25			Arizona: Dep-like			2008		m			H. OE3	HD2
OE4	X27			Arizona: Dep-like			2008		f			H. OE4	HD2
OE5	X30			Arizona: Dep-like			2008		m			H. OE5	HD2
OE6	X32			Arizona: Dep-like			2008		f			H. OE6	HD1
OE7	X35			Arizona: Dep-like			2009		f			H. OE7	HD2
OE8	X42			Arizona: Dep-like			2009		f			H. OE8	HD2
OF2	X39			Arizona: Other H			2009		f			H. OF2	HM1
OF3	X43			Arizona: Other H			2009		m			H. OF3	HM1
OF4	X46			Arizona: Other H					f			H. OF4	HM1
OUTE1__SEQ				Emersonella species 1							OUT	H. OUTE1__SEQ
OUTE2__SEQ				Emersonella species 2							OUT	H. OUTE2__SEQ
OUTE4__SEQ				Emersonella species 4							OUT	H. OUTE4__SEQ
OUTEa__SEQ				Emersonella albicoxa							OUT	H. OUTEa__SEQ
OUTEt__SEQ				Emersonella tanigaster							OUT	H. OUTEt__SEQ
OUTH1__SEQ				Horismenus species 1							OUT	H. OUTH1__SEQ
OUTH5__SEQ				Horismenus species 5							OUT	H. OUTH5__SEQ
OUTH6__SEQ				Horismenus species 6							OUT	H. OUTH6__SEQ

## Sheet: Sheet2
Count of Species	Column Labels
Row Labels	coccineus	cultivated vulgaris	lunatus	vulgaris	(blank)	Grand Total
HB1	3			3		6
HB2	7			14		21
HB3	16	1		26		43
HC					2	2
HD1					1	1
HD2					6	6
HD3	1		1	12		14
HM1					3	3
HM2				1		1
HM3	12			15		27
(blank)
Grand Total	39	1	1	71	12	124

## Sheet: Sheet1
bean species	Species
vulgaris	HB3
vulgaris	HB3
vulgaris	HB3
vulgaris	HB3
vulgaris	HB3
vulgaris	HB3
cultivated vulgaris	HB3
vulgaris	HB3
vulgaris	HB3
vulgaris	HB3
vulgaris	HB3
coccineus	HB3
coccineus	HB3
vulgaris	HB3
coccineus	HB3
vulgaris	HB3
coccineus	HB3
vulgaris	HB3
coccineus	HB3
coccineus	HB3
coccineus	HB3
coccineus	HB3
coccineus	HB3
coccineus	HB3
vulgaris	HB3
vulgaris	HB3
vulgaris	HB3
vulgaris	HB3
vulgaris	HB3
vulgaris	HB3
coccineus	HB3
vulgaris	HB3
coccineus	HB3
vulgaris	HB3
vulgaris	HB3
vulgaris	HB3
vulgaris	HB3
coccineus	HB3
coccineus	HB3
vulgaris	HB3
coccineus	HB3
coccineus	HB3
vulgaris	HB3
vulgaris	HB2
vulgaris	HB2
vulgaris	HB2
coccineus	HB2
vulgaris	HB2
vulgaris	HB2
coccineus	HB2
vulgaris	HB2
vulgaris	HB2
vulgaris	HB2
vulgaris	HB2
vulgaris	HB2
coccineus	HB2
coccineus	HB2
coccineus	HB2
coccineus	HB2
vulgaris	HB2
vulgaris	HB2
vulgaris	HB2
coccineus	HB2
vulgaris	HB2
vulgaris	HB1
coccineus	HB1
coccineus	HB1
coccineus	HB1
vulgaris	HB1
vulgaris	HB1
lunatus	HD3
vulgaris	HD3
vulgaris	HD3
vulgaris	HD3
vulgaris	HD3
vulgaris	HD3
vulgaris	HD3
vulgaris	HD3
vulgaris	HD3
vulgaris	HD3
vulgaris	HD3
vulgaris	HD3
coccineus	HD3
vulgaris	HD3
vulgaris	HM3
coccineus	HM3
coccineus	HM3
vulgaris	HM3
vulgaris	HM3
coccineus	HM3
vulgaris	HM3
vulgaris	HM3
vulgaris	HM3
coccineus	HM3
coccineus	HM3
coccineus	HM3
coccineus	HM3
vulgaris	HM3
vulgaris	HM3
vulgaris	HM3
vulgaris	HM3
coccineus	HM3
vulgaris	HM3
coccineus	HM3
coccineus	HM3
vulgaris	HM3
coccineus	HM3
coccineus	HM3
vulgaris	HM3
vulgaris	HM3
vulgaris	HM2
vulgaris	HM3
	HC
	HC
	HD2
	HD2
	HD2
	HD2
	HD1
	HD2
	HD2
	HM1
	HM1
	HM1

## Sheet: Sheet3
		Host plant
		P. coccineus	P. lunatus	P. vulgaris	Unknown	Total
Wasp species	HB1	3		3		6	Mexico
	HB2	7		14		21	Mexico
	HB3	16		27		43	Mexico
	HC				2	2	Costa Rica
	HD1				1	1	Arizona
	HD2				6	6	Arizona
	HD3	1	1	12		14	Mexico
	HM1				3	3	Arizona
	HM2			1		1	Mexico
	HM3	12		15		27	Mexico
